# Supplementary material for: Reduction in Severity of All-Cause Gastroenteritis Requiring Hospitalisation in Children Vaccinated against Rotavirus in Malawi
Source: Viruses. 2021 Dec 13;13(12):2491. doi: 10.3390/v13122491 (PMC8707889; doi:10.3390/v13122491)
Supplement: Supplementary file 1 [file viruses-13-02491-s001.zip]

Archive with 8 entries (8 files):
- .DS_Store
- Supplementary Data S1_Viruses_Submission_Proofed.pdf
- Supplementary Data S2_Table_S1_Viruses_Submission_Profeed.pdf
- Supplementary Data S3_Table_S2_Viruses_Submission_Proofed.pdf
- Supplementary_Data S4_Figure_S1_Viruses_Submission_Proofed.pdf
- Supplementary_Data S5_Table_S3_Viruses_Submission_Proofed.pdf
- Supplementary_Data S6_Table_S4_Viruses_Submission_Proofed.pdf
- Supplementary_Data S7_Figure_S2_Viruses_Submission_Proofed.pdf
